# Supplementary material for: Whole genome sequencing reveals possible host species adaptation of Streptococcusdysgalactiae
Source: Sci Rep. 2021 Aug 30;11:17350. doi: 10.1038/s41598-021-96710-z (PMC8405622; doi:10.1038/s41598-021-96710-z)
Supplement: Supplementary file 4 — Supplementary Information 4. [file 41598_2021_96710_MOESM4_ESM.xlsx]

## Sheet: TableS1
Table S1. Metadata and genome analysis results for all the strains included in the study, including MLST, M-type and gtfC type.
Isolate	Reference	Accession Number ENA	Subsp	Lancefield	Host	Source	Year of isolation	Country of isolation	Number of contigs	Length Genome (Mb)	CDS	M-type	MLST	gtfC
167	NCBI	GCF000493775.1	equisimilis	C	Human	NA	2003	Japan	1	2.076	2224	stC839.0	78	NA
AC-2713	NCBI	GCF000317855.1	equisimilis	A	Human	NA	NA	NA	1	2.179	2126	stG485.0	128	NA
ATCC 12394	NCBI	GCF000188715.1	equisimilis	G	Human	Skin	1939	UK	1	2.159	2156	stG166b.0	25	NA
DB49998-05	NCBI	GCF009650235.1	equisimilis	C	Human	Blood	2005	Singapore	1	2.171	2088	STL1376.0	341	NA
DB60705-15	NCBI	GCF009650275.1	equisimilis	G	Human	Blood	2015	Singapore	1	2.191	2126	STL1376.0	341	NA
FDAARGOS_654	NCBI	GCF008693725.1	equisimilis	G	Human	NA	NA	USA	3	2.254	2202	stG6.1	25	NA
GGS_124	NCBI	GCF000010705.1	equisimilis	G	Human	NA	2006	Japan	1	2.106	2101	stG480.6	67	NA
iSDSENORM34	This study	ERS5692434	equisimilis	G	Human	Blood	2018	Norway	76	2.058	2011	stC74a.0	29	NA
iSDSENORM35	This study	ERS5692435	equisimilis	G	Human	Blood	2018	Norway	65	2.082	1983	stG2078.0	17	NA
iSDSENORM37	This study	ERS5692436	equisimilis	G	Human	Blood	2018	Norway	67	2.159	2081	stG485.0	17	NA
iSDSENORM38	This study	ERS5692437	equisimilis	G	Human	Blood	2018	Norway	75	2.071	1990	stG485.0	30	NA
iSDSENORM40	This study	ERS5692438	equisimilis	C	Human	Blood	2018	Norway	56	2.092	2020	stG62647.0	20	NA
iSDSENORM41	This study	ERS5692439	equisimilis	G	Human	Blood	2018	Norway	61	2.159	2095	stG643.0	12	NA
iSDSENORM42	This study	ERS5692440	equisimilis	G	Human	Blood	2018	Norway	74	2.094	2065	stG245.0	29	NA
iSDSENORM44	This study	ERS5692441	equisimilis	G	Human	Blood	2018	Norway	72	2.171	2111	stG643.0	12	NA
iSDSENORM46	This study	ERS5692442	equisimilis	C	Human	Blood	2018	Norway	66	2.093	2022	stG62647.0	20	NA
iSDSENORM48	This study	ERS5692443	equisimilis	G	Human	Blood	2018	Norway	67	2.097	1989	stC74a.0	17	NA
iSDSENORM49	This study	ERS5692444	equisimilis	C	Human	Blood	2018	Norway	89	2.218	2162	stG62647.0	20	NA
iSDSENORM50	This study	ERS5692445	equisimilis	G	Human	Blood	2018	Norway	74	2.16	2137	stC74a.0	77	NA
iSDSENORM51	This study	ERS5692446	equisimilis	C	Human	Blood	2018	Norway	56	2.121	2068	stG62647.0	20	NA
iSDSENORM52	This study	ERS5692447	equisimilis	G	Human	Blood	2018	Norway	65	2.097	2026	stG485.0	29	NA
iSDSENORM54	This study	ERS5692448	equisimilis	G	Human	Blood	2018	Norway	63	2.133	2039	stC5345.0	17	NA
iSDSENORM55	This study	ERS5692449	equisimilis	G	Human	Blood	2018	Norway	60	2.115	2058	stG480.0	8	NA
iSDSENORM56	This study	ERS5692450	equisimilis	G	Human	Blood	2018	Norway	60	2.115	2059	stG480.0	8	NA
iSDSENORM57	This study	ERS5692451	equisimilis	C	Human	Blood	2018	Norway	60	2.14	2070	stG62647.0	20	NA
iSDSENORM59	This study	ERS5692452	equisimilis	G	Human	Blood	2018	Norway	66	2.04	1939	stG2078.0	17	NA
iSDSENORM63	This study	ERS5692453	equisimilis	G	Human	Blood	2018	Norway	66	2.05	1948	stG2078.0	17	NA
iSDSENORM66	This study	ERS5692454	equisimilis	G	Human	Blood	2018	Norway	65	2.086	2001	stG480.0	8	NA
iSDSENORM67	This study	ERS5692455	equisimilis	G	Human	Blood	2018	Norway	93	2.163	2067	stC74.0	17	NA
iSDSENORM68	This study	ERS5692456	equisimilis	G	Human	Blood	2018	Norway	62	2.118	2027	stG10.0	15	NA
iSDSENORM69	This study	ERS5692457	equisimilis	C	Human	Blood	2018	Norway	64	2.137	2080	stG62647.0	20	NA
Kdys0611	NCBI	GCF003967135.1	equisimilis	C	Fish	NA	2006	Japan	6	2.225	2181	stL1929.1	246	NA
Kdys0811	NCBI	DRR171343	equisimilis	C	Fish	NA	2008	Japan	159	2.027	1928	stL1929.1	246	NA
KNH07807	NCBI	SAMD00164368	equisimilis	C	Fish	NA	2007	Japan	154	2.018	1924	stL1929.1	246	NA
KSB08802	NCBI	SAMD00164369	equisimilis	C	Fish	NA	2008	Japan	163	2.034	1942	stL1929.1	246	NA
NCTC11554	NCBI	GCF901543995.1	equisimilis	G	Human	Ear	1983	UK	1	2.233	2168	stG166b.0	25	NA
NCTC11556	NCBI	GCF901544215.1	equisimilis	G	Human	Blood	1983	UK	1	2.194	2118	stG485.0	29	NA
NCTC13762	NCBI	GCA_900459095.1	equisimilis	C	Human	NA	NA	NA	2	2.285	2321	stG652.0	264	NA
NCTC6179	NCBI	GCF900475185.1	equisimilis	C	Horse	Uterus	1941	UK	1	2.255	2162	stC1.0	NEW	NA
NCTC6181	NCBI	GCF900636815.1	equisimilis	C	Horse	Uterus	1941	UK	1	2.27	2182	stC1.0	NEW	NA
NCTC6403	NCBI	GCF901543725.1	equisimilis	L	Pig	NA	1942	UK	1	2.2	2063	Non	254	NA
NCTC7982	NCBI	GCA_901543405.1	equisimilis	L	Dog	Blood	1949	UK	4	2.277	2126	stL1376.2	1	NA
NCTC9413	NCBI	GCF901543615.1	equisimilis	C	Human	tonsil	1953	UK	1	2.242	2175	stG6.8	275	NA
NCTC9414	NCBI	GCF900475255.1	equisimilis	C	Human	tonsil	1953	UK	1	2.17	2127	stC36.0	49	NA
NTCT6407	NCBI	GCA_901542425.1	equisimilis	L	Dog	Pleura	1942	UK	1	2.231	2087	stL1929.1	1	NA
RE378	NCBI	GCF000307185.1	equisimilis	G	Human	NA	2007	Japan	1	2.151	2097	stG6792.3	17	NA
SD24	Pinho et al., 2016	SRR3585793	equisimilis	C	Horse	Vagina	2009	Italy	113	2.09644	2019	stC14.0	224	gtfC_Cow
SD25	Pinho et al., 2016	SRR3585794	equisimilis	C	Horse	Uterus	2006	Italy	134	2.10531	1991	stG2574.2	231	NA
SD26	Pinho et al., 2016	SRR3585799	equisimilis	C	Horse	Respiratory tract	2006	Italy	112	2.15293	2097	stC16.0	225	NA
SD27	Pinho et al., 2016	SRR3585800	equisimilis	C	Horse	Abscsess	2009	Italy	114	2.03546	1922	stC11.0	201	NA
SD28	Pinho et al., 2016	SRR3585801	equisimilis	L	Horse	Uterus	2008	Italy	172	2.1104	2062	stC1.0	194	NA
SD29	Pinho et al., 2016	SRR3585802	equisimilis	C	Horse	Uterus	1985	USA	123	2.17455	2082	stC210.0	226	NA
SD30	Pinho et al., 2016	SRR3585803	equisimilis	C	Horse	Uterus	1987	USA	96	2.02106	1941	stG5063.1	203	NA
SD31	Pinho et al., 2016	SRR3585804	equisimilis	C	Horse	Uterus	1985	USA	3341	3.04462	2312	stC16.1	218	NA
SD32	Pinho et al., 2016	SRR3585805	equisimilis	L	Horse	Uterus	1985	USA	66	2.12511	2055	stL1.0	210	NA
SD33	Pinho et al., 2016	SRR3585806	equisimilis	C	Horse	Uterus	1985	USA	67	1.97433	1884	stC37.1	198	NA
SD34	Pinho et al., 2016	SRR3585795	equisimilis	C	Horse	Uterus	1985	USA	63	2.13746	2064	stG14.0	216	NA
SD35	Pinho et al., 2016	SRR3585796	equisimilis	C	Horse	Kidney	2005	USA	75	2.19226	2094	stC210.0	196	NA
SD37	Pinho et al., 2016	SRR3585797	equisimilis	C	Horse	Abscsess	2011	USA	135	2.226	2165	stC12.1	208	NA
SD38	Pinho et al., 2016	SRR3585798	equisimilis	C	Horse	Mastitis	1985	USA	92	2.10024	2000	stC17.0	212	NA
SDvet10	This study	ERS6578760	equisimilis	C	Pig	Pleura	2018	Norway	77	2.10183	2043	ND	234	NA
SDvet13	This study	ERS5692459	equisimilis	C	Pig	Muscle	2018	Norway	168	2.18	2073	stL2764.0	338	NA
SDvet14	This study	ERS6578756	equisimilis	C	Dog	Spleen	2018	Norway	56	2.13076	2049	stC9431.0	13	NA
SDvet15	This study	ERS6578757	equisimilis	C	Dog	Ear	2018	Norway	66	2.13196	2055	stC9431.0	13	NA
SDvet16	This study	ERS5692460	equisimilis	C	Pig	Spleen	2018	Norway	119	2.069	1964	stL2764.0	338	NA
SDvet19	This study	ERS6578761	equisimilis	C	Pig	Brain	2018	Norway	80	2.18409	2156	ND	535	NA
SDvet21	This study	ERS6578762	equisimilis	C	Pig	Brain	2018	Norway	83	2.02852	1926	ND	397	NA
SDvet22	This study	ERS5692461	equisimilis	C	Horse	Uterus	2018	Norway	177	2.233	2158	stC12.0	202	NA
SDvet23	This study	ERS6578759	equisimilis	C	Horse	Uterus	2018	Norway	122	2.21118	2162	stC12.0	202	NA
SDvet24	This study	ERS5692462	equisimilis	C	Horse	Wound	2018	Norway	112	2.124	2044	stC9.0	201	NA
SDvet26	This study	ERS6578758	equisimilis	C	Dog	Pleura	2018	Norway	48	2.06736	1964	stC9431.0	13	NA
SDvet33	This study	ERS5692463	equisimilis	C	Dog	Ear	2018	Norway	109	2.146	2026	stL1929.1	1	NA
SDvet41	This study	ERS5692464	equisimilis	C	Pig	Brain	2011	Norway	252	2.147	2034	Non	535	NA
SDvet55	This study	ERS5692465	equisimilis	C	Horse	Skin	2019	Norway	159	2.084	1992	Non	199	NA
SDvet59	This study	ERS5692466	equisimilis	C	Dog	Ear	2018	Norway	228	2.204	2114	stC9431.0	13	NA
SDvet9	This study	ERS5692467	equisimilis	C	Dog	Ear	2018	Norway	138	2.266	2171	stC9431.0	13	NA
Stdys056	This study	ERS5685064	equisimilis	C	Sheep	ear tag	2019	Norway	162	2.333	2235	Non	245	NA
STREP97-15	NCBI	GCF009650295.1	equisimilis	G	Fish	NA	2015	Singapore	1	2.433	2480	stL1929.1	246	NA
ATCC27957	NCBI	GCF000188315.1	dysgalactiae	C	Cow	udder skin	1970	USA	1	2.142	2166	Mcow4	308	gtfC_Cow
B02	This study	ERS5685010	dysgalactiae	C	Cow	milk	2018	Norway	140	2.206	2173	Mcow2	302	gtfC_Cow
B149	This study	ERS5685009	dysgalactiae	C	Cow	milk	2018	Norway	113	2.147	2117	Mcow2	302	gtfC_Cow
B237	This study	ERS5685008	dysgalactiae	C	Cow	milk	2018	Norway	105	2.111	2038	Mcow2	302	gtfC_Cow
MA201	This study	ERS5685011	dysgalactiae	C	Cow	milk	2018	Norway	157	1.958	1889	Msheep2	531	gtfC_Sheep
NCTC13759	NCBI	GCA_900459065.1	dysgalactiae	C	Cow	NA	NA	NA	3	2.151	2142	Mcow3.0	298	gtfC_Cow
NCTC4669	NCBI	GCF900635345.1	dysgalactiae	C	Cow	NA	1935	UK	1	2.202	2197	Mcow7	300	gtfC_Cow
Stdys_PE103	Velez et al., 2017	Patric database	dysgalactiae	C	Cow	NA	NA	Canada	73	2.005	1939	Mcow3.1	460	gtfC_Cow
Stdys_PE106	Velez et al., 2017	Patric database	dysgalactiae	C	Cow	NA	NA	Canada	69	2.023	1986	Mcow1	306	gtfC_Cow
Stdys_PE107	Velez et al., 2017	Patric database	dysgalactiae	C	Cow	NA	NA	Canada	94	2.012	1956	Mcow3.1	460	gtfC_Cow
Stdys_PE109	Velez et al., 2017	Patric database	dysgalactiae	C	Cow	NA	NA	Canada	70	2.011	1963	Mcow3.1	460	gtfC_Cow
Stdys_PE112	Velez et al., 2017	Patric database	dysgalactiae	C	Cow	NA	NA	Canada	113	2.114	2071	Mcow2	534	gtfC_Cow
Stdys_PE113	Velez et al., 2017	Patric database	dysgalactiae	C	Cow	NA	NA	Canada	74	1.955	1889	Mcow3.1	460	gtfC_Cow
Stdys_PE114	Velez et al., 2017	Patric database	dysgalactiae	C	Cow	NA	NA	Canada	71	2.005	1932	Mcow3.1	460	gtfC_Cow
Stdys_PE186	Velez et al., 2017	Patric database	dysgalactiae	C	Cow	NA	NA	Canada	71	2.006	1939	Mcow3.1	460	gtfC_Cow
Stdys_PE247	Velez et al., 2017	Patric database	dysgalactiae	C	Cow	NA	NA	Canada	76	1.994	1912	Mcow8	453	gtfC_Cow
Stdys_PE82	Velez et al., 2017	Patric database	dysgalactiae	C	Cow	NA	NA	Canada	105	2.242	2213	Mcow5	533	gtfC_Cow
Stdys_PE84	Velez et al., 2017	Patric database	dysgalactiae	C	Cow	NA	NA	Canada	54	1.961	1918	Mcow5	533	gtfC_Cow
Stdys_PE88	Velez et al., 2017	Patric database	dysgalactiae	C	Cow	NA	NA	Canada	75	2.011	1961	Mcow3.1	460	gtfC_Cow
Stdys_PE89	Velez et al., 2017	Patric database	dysgalactiae	C	Cow	NA	NA	Canada	89	2.005	1915	Mcow6.1	453	gtfC_Cow
Stdys_PE96	Velez et al., 2017	Patric database	dysgalactiae	C	Cow	NA	NA	Canada	77	1.96	1895	Mcow3.1	460	gtfC_Cow
Stdys_PE97	Velez et al., 2017	Patric database	dysgalactiae	C	Cow	NA	NA	Canada	93	2.07	2010	Mcow3.1	460	gtfC_Cow
Stdys003	This study	ERS5685014	dysgalactiae	C	Sheep	ear tag	2019	Norway	59	1.99	1955	Msheep1	454	gtfC_Sheep
Stdys004	This study	ERS5685015	dysgalactiae	C	Sheep	ear tag	2019	Norway	67	2.043	2009	Msheep2	531	gtfC_Sheep
Stdys006	This study	ERS5685017	dysgalactiae	C	Sheep	joint aspirate	2019	Norway	71	2.028	2009	Msheep1	454	gtfC_Sheep
Stdys009	This study	ERS5685020	dysgalactiae	C	Sheep	joint aspirate	2019	Norway	80	2.019	1991	Msheep1	454	gtfC_Sheep
Stdys010	This study	ERS5685021	dysgalactiae	C	Sheep	vagina	2019	Norway	76	2.045	2037	Msheep1	454	gtfC_Sheep
Stdys011	This study	ERS5685022	dysgalactiae	C	Sheep	joint aspirate	2019	Norway	56	2.026	1981	Msheep2	531	gtfC_Sheep
Stdys013	This study	ERS5685023	dysgalactiae	C	Sheep	ear tag	2019	Norway	50	2.028	1980	Msheep2	531	gtfC_Sheep
Stdys015	This study	ERS5685024	dysgalactiae	C	Cow	milk	2019	Norway	58	1.943	1887	Mcow1	306	gtfC_Cow
Stdys017	This study	ERS5685025	dysgalactiae	C	Cow	milk	2019	Norway	58	2.052	1982	Mcow1	532	gtfC_Cow
Stdys018	This study	ERS5685026	dysgalactiae	C	Cow	milk	2019	Norway	68	1.985	1951	Mcow1	306	gtfC_Cow
Stdys019	This study	ERS5685027	dysgalactiae	C	Cow	milk	2019	Norway	69	2.096	2070	Mcow1	453	gtfC_Cow
Stdys020	This study	ERS5685028	dysgalactiae	C	Cow	milk	2019	Norway	79	2.161	2153	Mcow1	453	gtfC_Cow
Stdys021	This study	ERS5685029	dysgalactiae	C	Cow	milk	2019	Norway	52	1.978	1884	Mcow4	301	gtfC_Cow
Stdys022	This study	ERS5685030	dysgalactiae	C	Cow	milk	2019	Norway	73	1.983	1923	Msheep2	531	gtfC_Sheep
Stdys023	This study	ERS5685031	dysgalactiae	C	Cow	milk	2019	Norway	70	2.092	2055	Mcow1	453	gtfC_Cow
Stdys025	This study	ERS5685033	dysgalactiae	C	Sheep	joint aspirate	2019	Norway	70	2.063	2068	Msheep1	454	gtfC_Sheep
Stdys026	This study	ERS5685034	dysgalactiae	C	Sheep	joint aspirate	2019	Norway	69	2.05	2043	Msheep1	454	gtfC_Sheep
Stdys027	This study	ERS5685035	dysgalactiae	C	Sheep	joint aspirate	2019	Norway	55	2.024	2001	Mcow3.0	298	gtfC_Cow
Stdys029	This study	ERS5685037	dysgalactiae	C	Sheep	ear tag	2019	Norway	70	2.024	2013	Msheep1	454	gtfC_Sheep
Stdys030	This study	ERS5685038	dysgalactiae	C	Sheep	vagina	2019	Norway	56	2.027	1987	Msheep2	531	gtfC_Sheep
Stdys031	This study	ERS5685039	dysgalactiae	C	Cow	milk	2019	Norway	70	2.097	2070	Mcow1	453	gtfC_Cow
Stdys032	This study	ERS5685040	dysgalactiae	C	Cow	milk	2019	Norway	67	2.012	1929	Mcow4	453	gtfC_Cow
Stdys033	This study	ERS5685041	dysgalactiae	C	Cow	milk	2019	Norway	181	1.973	1956	Mcow1	306	gtfC_Cow
Stdys034	This study	ERS5685042	dysgalactiae	C	Cow	milk	2019	Norway	64	2.035	1976	Mcow6.2	453	gtfC_Cow
Stdys035	This study	ERS5685043	dysgalactiae	C	Cow	milk	2019	Norway	57	2.029	2019	Mcow1	306	gtfC_Cow
Stdys036	This study	ERS5685044	dysgalactiae	C	Cow	milk	2019	Norway	50	2.029	1985	Msheep2	531	gtfC_Sheep
Stdys037	This study	ERS5685045	dysgalactiae	C	Cow	milk	2019	Norway	65	2.052	1998	Mcow1	453	gtfC_Cow
Stdys038	This study	ERS5685046	dysgalactiae	C	Cow	milk	2019	Norway	71	2.098	2073	Mcow1	453	gtfC_Cow
Stdys039	This study	ERS5685047	dysgalactiae	C	Cow	milk	2019	Norway	75	2.053	1996	Mcow1	453	gtfC_Cow
Stdys040	This study	ERS5685048	dysgalactiae	C	Cow	milk	2019	Norway	73	2.136	2129	Mcow1	453	gtfC_Cow
Stdys041	This study	ERS5685049	dysgalactiae	C	Cow	milk	2019	Norway	84	2.075	2006	Mcow2	302	gtfC_Cow
Stdys042	This study	ERS5685050	dysgalactiae	C	Cow	milk	2019	Norway	54	1.988	1927	Mcow4	301	gtfC_Cow
Stdys048	This study	ERS5685056	dysgalactiae	C	Cow	milk	2019	Norway	98	1.987	1945	Mcow6.0	524	gtfC_Cow
Stdys051	This study	ERS5685059	dysgalactiae	C	Sheep	joint aspirate	2019	Norway	194	1.949	1900	Msheep2	531	gtfC_Sheep
Stdys055	This study	ERS5685063	dysgalactiae	C	Sheep	tonsil	2019	Norway	118	2.075	2030	Msheep2	531	gtfC_Sheep
Stdys059	This study	ERS5685067	dysgalactiae	C	Sheep	ear tag	2019	Norway	134	2.053	2018	Msheep3	306	gtfC_Cow
Stdys088	This study	ERS6575619	dysgalactiae	C	Cow	wound	2020	Norway	78	2.12554	2088	Mcow1	453	gtfC_Cow
Stdys094	This study	ERS6575620	dysgalactiae	C	Cow	milk	2020	Norway	158	2.02872	2005	Msheep4	454	gtfC_Sheep
Stdys095	This study	ERS6575621	dysgalactiae	C	Cow	teat skin	2020	Norway	216	1.88854	1795	Mcow4	301	gtfC_Cow
Stdys107	This study	ERS6575622	dysgalactiae	C	Cow	milk	2020	Norway	154	2.11863	2043	Mcow2	302	gtfC_Cow
Stdys113	This study	ERS6575623	dysgalactiae	C	Cow	milk	2020	Norway	52	1.99067	1921	Msheep2	531	gtfC_Sheep
Stdys117	This study	ERS6575624	dysgalactiae	C	Cow	environment	2020	Norway	242	2.05948	2003	Mcow1	453	gtfC_Cow
Stdys119	This study	ERS6575625	dysgalactiae	C	Cow	milk	2020	Norway	316	2.03934	1990	Mcow1	453	gtfC_Cow
Stdys120	This study	ERS6575626	dysgalactiae	C	Cow	milk	2020	Norway	85	1.95169	1866	Mcow4	301	gtfC_Cow
Stdys138	This study	ERS6575627	dysgalactiae	C	Cow	milk	2020	Norway	154	2.09795	2061	Mcow2	302	gtfC_Cow
Stdys139	This study	ERS6575628	dysgalactiae	C	Cow	milk	2020	Norway	187	2.04121	1990	Mcow1	453	gtfC_Cow
Stdys150	This study	ERS6575629	dysgalactiae	C	Cow	milk	2020	Norway	201	1.9184	1799	Mcow2	302	gtfC_Cow
Stdys162	This study	ERS6104859	dysgalactiae	C	Sheep	joint aspirate	2020	Norway	121	2.04708	2026	Msheep4	454	gtfC_Sheep
Stdys169	This study	ERS6104866	dysgalactiae	C	Sheep	joint aspirate	2020	Norway	80	1.98101	1911	Msheep2	531	gtfC_Sheep
Stdys191	This study	ERS6575630	dysgalactiae	C	Cow	environment	2020	Norway	84	1.97734	1945	Mcow1	306	gtfC_Cow
Stdys198	This study	ERS6575631	dysgalactiae	C	Sheep	joint aspirate	2017	Norway	192	1.99115	1948	Msheep4	454	gtfC_Sheep
Stdys203	This study	ERS6575632	dysgalactiae	C	Sheep	joint aspirate	2018	Norway	69	1.99775	1970	Msheep1	454	gtfC_Sheep
Stdys212	This study	ERS6575633	dysgalactiae	C	Sheep	joint aspirate	2018	Norway	60	2.01752	1973	Msheep2	531	gtfC_Sheep
Stdys216	This study	ERS6575634	dysgalactiae	C	Sheep	joint aspirate	2016	Norway	85	2.02054	2002	Msheep1	454	gtfC_Sheep
Stdys221	This study	ERS6575635	dysgalactiae	C	Sheep	joint aspirate	2016	Norway	109	2.00357	1982	Msheep4	454	gtfC_Sheep
T534	Jordal et al. 2015		dysgalactiae	C	Human	Blood	2012	Norway	77	2.078	2035	Mcow8	305	NA
