# Supplementary material for: Whole genome sequencing reveals possible host species adaptation of Streptococcusdysgalactiae
Source: Sci Rep. 2021 Aug 30;11:17350. doi: 10.1038/s41598-021-96710-z (PMC8405622; doi:10.1038/s41598-021-96710-z)
Supplement: Supplementary file 5 — Supplementary Information 5. [file 41598_2021_96710_MOESM5_ESM.xlsx]

## Sheet: SD
Table S2. Overview of lineage specific genetic content delineating SDSD and human associated SDSE
No.	Locus	Locus-tag	Gene	Function	Protein-ID in SDSD Type-strain	Closest homolog detected in	Host	Identity	Homolog protein-ID
Streptococcus dysgalactiae subsp. dysgalactiae
1	1	lmb1	lmb1	adhesin/zinc-binding	SUN50285	Streptococcus agalactiae	Human/Bovine	0.77	WP_000824696
2	1	lmb1	htp1	adhesin/zinc-binding	SUN50292	Streptococcus agalactiae	Human/Bovine	0.7	WP_115341589
3	2	lmb2	lmb2	adhesin/zinc-binding	SUN51641	Streptococcus agalactiae	Human/Bovine	1	WP_000824697
4	2	lmb2	htp2	adhesin/zinc-binding	SUN51643	Streptococcus agalactiae	Human/Bovine	0.97	WP_115341589
5	3	srr1	hypothetical	CAAX protease	SUN48146	Helcococcus ovis	Bovine	0.45	WP_134711822
6	3	srr1		transcriptional regulator	SUN48162	Streptococcus halichoeri	Dog/wild fur animals	0.62	WP_159543334
7	3	srr1	srr1	putative adhesin	EFY01869	Streptococcus agalactiae	Human/Bovine	0.56	WP_079450761
8	3	srr1	secY	srr1 export-operon	SUN48184	Streptococcus halichoeri	Dog/wild fur animals	0.68	WP_159584437
9	3	srr1	asp1	srr1 export-operon	SUN48196	Streptococcus halichoeri	Dog/wild fur animals	0.71	WP_159796550
10	3	srr1	asp2	srr1 export-operon	SUN48208	Streptococcus agalactiae	Human/Bovine	0.46	WP_050204075
11	3	srr1	asp3	srr1 export-operon	SUN48215	Streptococcus halichoeri	Dog/wild fur animals	0.67	WP_159584431
12	3	srr1	secA2	srr1 export-operon	SUN48226	Streptococcus halichoeri	Dog/wild fur animals	0.8	WP_159560558
13	3	srr1	gtfA	srr1-glycosylation	SUN48232	Streptococcus agalactiae	Human/Bovine	0.57	WP_000262049
14	3	srr1	gtfB	srr1-glycosylation	SUN48236	Streptococcus agalactiae	Human/Bovine	0.49	WP_000584699
15	3	srr1	gtfC	srr1-glycosylation	SUN48241	Streptococcus halichoeri	Dog/wild fur animals	0.85	WP_159584423
16	3	srr1	hypothetical	hypothetical	SUN48245	Streptococcus halichoeri	Dog/wild fur animals	0.68	WP_159548434
17	4	fnbA	fnbA	adhesin	SUN52295	Streptococcus uberis	Bovine	0.5	MTB55854
18	5	DNAseB	hypothetical	hypothetical	SUN48342	Streptococcus pyogenes	Human	0.71	WP_136020014
19	5	DNAseB	DNAseB-like	streptodornase B	SUN48350	Streptococcus pyogenes	Human	0.82	WP_136270842
20	6	padA	padA	staphylokinase	AJ441115	None
21	7		hrtA	Heme efflux	SUN50325	Streptococcus uberis	Bovine	0.63	WP_154591225
22	7		hrtB	Heme efflux	SUN50328	Streptococcus uberis	Bovine	0.63	WP_154591224
23	8		rihC	inosine-uridine preferring nucleoside hydrolase	SUN49918	Streptococcus uberis	Bovine	0.85	WP_154591355
24	9		CAAX protease	protease self- immunity	SUN50822	Streptococcus bovimastitidis	Bovine	0.9	WP_071792978
25	10		cueR	transcriptional regulator	SUN51147	Suicoccus acidiformans	Pig	0.88	WP_118991124
26	10		yvdC	CAAX protease	SUN51144	Streptococcus pluranimalium	Bovine	0.98	WP_104968550
27	11		nhaK	membrane protein	SUN52248	Streptococcus parauberis	Bovine	0.61	WP_096633306
28	11		hypothetical	unknown	SUN52247	Streptococcus pluranimalium	Bovine	0.5	WP_104967354
29	11		kdgT2	2-keto-3-deoxygluconate permease	SUN52246	None
30	11		acetyltransferase	acetyltransferase	SUN52245	Streptococcus canis	Dog	0.75	WP_003045642
31	11		kdgT1	2-keto-3-deoxygluconate permease	SUN52244	Streptococcus canis	Dog	0.86	WP_159304722
32	12		lipoprotein	unknown	SUN52073	Streptococcus canis	Dog	0.69	WP_093998837
33	12		Thiol-disulfide isomerase and thioredoxin		SUN52073	Streptococcus canis	Dog	0.79	WP_125074114
34	13		major facilitator protein	major facilitator protein	SUN52163	Streptococcus halichoeri	Dog/wild fur animals	0.7	WP_159583437
35	13		hsrA	major facilitator protein	SUN52164	Streptococcus pseudoporcinus	Pig	0.67	WP_007895596
36	14		acetyltransferase	acetyltransferase	SUN47583	Streptococcus plurextorum	Pig	0.63	WP_027972125
37	15		adh	alcohol dehydrogenase	SUN47702	Streptococcus equi	Horse	0.93	WP_050322790
38	16		protease	protease	SUN48702	Streptococcus phocae	Fish	0.65	WP_054279304
39	17		pulA1	pullulanase	SUN49563	Streptococcus ictaluri	Fish	0.65	WP_008087411
40	17		pulA2	pullulanase	SUN49565	Streptococcus ictaluri	Fish	0.8	WP_008087537
Streptococcus dysgalactiae subsp. equisimilis (human associated)
No.	Locus	Locus-tag	Gene	Function	Protein-ID in SDSE Type-strain	Closest homolog detected in	Host	Identity	Homolog protein-ID
1	1	c5a		ABC-transporter	SUN70923	Streptococcus pyogenes	Human	0.88	WP_020837819
2	1	c5a	ptpB	ABC transporter binding	SUN70924	Streptococcus pyogenes	Human	0.96	WP_136104998
3	1	c5a	macB3	ABC-transporter	SUN70925	Streptococcus pyogenes	Human	1	WP_002982458
4	1	c5a	macB4	ABC-transporter permease	SUN70926	Streptococcus pyogenes	Human	1	WP_002991239
5	1	c5a	irr	response regulator	SUN70927	Streptococcus pyogenes	Human	0.99	WP_136113367
6	1	c5a	ihk	response regulator	SUN70928	Streptococcus pyogenes	Human	0.99	WP_002982466
7	1	c5a	isp	immunogenic secreted protein	SUN70929	Streptococcus pyogenes	Human	0.97	WP_030127361
8	1	c5a	isp2	hypothetical protein	SUN70930	Streptococcus pyogenes	Human	1	WP_003056043
9	1	c5a	hyp	hypothetical protein	SUN70931	Peptoniphilus spp.	Human	0.58	WP_009222453
10	1	c5a	scpA	C5a-peptidase	SUN70932	Streptococcus pyogenes/agalactiae	Human	0.98	WP_136295628
11	1	c5a	lmb	adhesin/zinc-binding	SUN70933	Streptococcus pyogenes/agalactiae	Human	0.99	WP_136047110
12	1	c5a	htpA	adhesin/zinc-binding	SUN70934	Streptococcus pyogenes/agalactiae	Human	1	WP_111704801
13	2	SLS	sagB	streptolysin S-operon	SUN70655	Streptococcus pyogenes	Human	0.81	WP_111717910
14	2	SLS	sagC	streptolysin S-operon	SUN70656	Streptococcus pyogenes	Human	0.8	WP_011284652
15	2	SLS	sagD	streptolysin S-operon	SUN70657	Streptococcus pyogenes	Human	0.86	WP_002990434
16	2	SLS	sagE	streptolysin S-operon	SUN70658	Streptococcus pyogenes	Human	0.64	WP_136264580
17	2	SLS	sagF	streptolysin S-operon	SUN70659	Streptococcus pyogenes	Human	0.63	WP_111690790
18	2	SLS	sagG	streptolysin S-operon	SUN70660	Streptococcus pyogenes	Human	0.64	WP_023610451
19	2	SLS	sagH	streptolysin S-operon	SUN70661	Streptococcus canis	Dog	0.95	WP_003047833
20	3	SLO	NAD	toxin	SUN71970	Streptococcus pyogenes	Human	1	WP_003058231
21	3	SLO	ifs	toxin-inhibitor	SUN71969	Streptococcus pyogenes	Human	0.99	WP_009880983
22	3	SLO	SLO	toxin	SUN71968	Streptococcus pyogenes	Human	1	WP_014612623
23	3	SLO	hyp	hypothetical protein	SUN71967	Streptococcus pyogenes	Human	0.84	WP_136117122
24	3	SLO	metC2	cystathionine beta-lyase	SUN71956	Streptococcus pyogenes	Human	0.98	WP_142922993
25	3	SLO	metC1	cystathionine beta-lyase	SUN71955	Streptococcus pyogenes	Human	0.92	WP_142922993
26	4	pilus1	rofA	transcriptional regulator	SUN70023	Streptococcus pyogenes	Human	0.99	WP_111674437
27	4	pilus1	pb	pilus backbone	SUN70031	Streptococcus pyogenes	Human	0.5	WP_115368030
28	4	pilus1	t-antigen	pilus tip adhesin	SUN70032	Streptococcus pyogenes	Human	0.85	WP_136107944
29	4	pilus1	srtC1	sortase C	SUN70033	Streptococcus pyogenes	Human	1	WP_012766463
30	4	pilus1	srtC2	sortase C	SUN70034	Streptococcus pyogenes	Human	0.98	WP_020904848
31	4	pilus1	fbpZ	putative adhesin	SUN70035	Streptococcus pyogenes	Human	0.63	WP_136109560
32	4	pilus1	yheo	transcriptional regulator	SUN70036	Streptococcus canis	Dog	0.93	WP_125073606
33	4	pilus1	yabJ	transcriptional inhibitor	SUN70038	Streptococcus canis	Dog	0.78	WP_003046241
34	4	pilus1	sloR	regulator	SUN70039	Streptococcus pyogenes	Human	0.94	WP_136058983
35	5	ska	ska	streptokinase	SUN70098	Streptococcus pyogenes	Human	0.9	WP_136276787
36	6	ska2	ska2	staphylokinase	SUN71022	None
37	6	ska2	hyp	hypothetical protein	SUN71023	None
38	6	ska2	membrane protein	ECF transporter	SUN71024	Streptococcus pyogenes	Human	0.99	WP_148843403
39	7	malate	dpia	transcriptional regulator	SUN70871	Streptococcus pyogenes	Human	0.98	WP_136274125
40	7	malate	dcus	Histidine kinase	SUN70872	Streptococcus pyogenes	Human	1	WP_136304801
41	7	malate	malP	Malate-symporter	SUN70873	Streptococcus pyogenes	Human	1	WP_063631887
42	7	malate	maeB	Malic enzyme	SUN70874	Streptococcus pyogenes	Human	0.97	WP_136093375
43	8	DNAseB	hyp	hypothetical protein	SUN70057	Streptococcus pyogenes	Human	0.98	WP_148845189
44	8	DNAseB	proX	tRNA-synthetase	SUN70058	Streptococcus massiliensis	Human	0.81	WP_018371116
45	8	DNAseB	yeil1	transcriptional activator	SUN70063	Streptococcus agalactiae	Human/Bovine	0.66	WP_015631855
46	8	DNAseB	yeil2	transcriptional activator	SUN70064	Streptococcus agalactiae	Human/Bovine	0.61	WP_015631855
47	8	DNAseB	bcr	ABC transporter	SUN70065	Streptococcus pyogenes	Human	0.99	WP_148845601
48	9		membrane protein	PTS IIC	SUN71001	Streptococcus agalactiae	Human/Bovine	0.85	WP_088203025
49	9		cynR	transcriptional regulator	SUN71004	Streptococcus pyogenes	Human	0.96	VGR82083
50	10	adhesin		transcriptional regulator	SUN70841	None
51	10	adhesin	clfB	putative adhesin	SUN70842	Streptococcus pyogenes	Human	0.82	WP_148845747
52	10	adhesin	zmpB	ribonuclease	SUN70843	None
53	11		rihB	nucleoside hydrolase	SUN70091	Streptococcus agalactiae	Human/Bovine	0.62	WP_124759162
54	11			ECF transporter	SUN70090	Streptococcus agalactiae	Human/Bovine	0.58	WP_017647082
55	12		hyp	hypothetical protein	SUN71847	Streptococcus ictaluri	Fish	0.76	WP_008087353
56	12		hyp	hypothetical protein	SUN71846	Streptococcus pyogenes	Human	0.97	WP_156141701
57	13	acyl-coA	fadD	acyl-coA-ligase	SUN71552	Dolosigranulum pigrum	Human	0.53	WP_112778780
58	13	acyl-coA		enoyl reductase	SUN71553	Streptococcus anginosus	Human	0.52	WP_106082898
59	13	acyl-coA	paaJ	coA-thiolase	SUN71554	Aerococcus sanguinicola	Human	0.56	WP_070430963
60	13	acyl-coA		coA-dehydrogenase	SUN71555	None
61	14		hyp	hypothetical protein	SUN70513	Streptococcus canis	Dog	0.79	WP_125074214
62	14		hyp	hypothetical protein	SUN70514	Streptococcus canis	Dog	0.74	WP_164406627
63	14			Glycosyl transferase	SUN70516	Streptococcus canis	Dog	0.81	WP_125074215
64	15	sugar-operon	frlR	transcriptional regulator	SUN70631	Streptococcus canis	Dog	0.83	WP_125074946
65	15	sugar-operon	bga	beta-glucosidase	SUN70632	Streptococcus canis	Dog	0.92	WP_159305113
66	15	sugar-operon	levE	PTS IIB	SUN70633	Streptococcus canis	Dog	0.96	WP_093998486
67	15	sugar-operon	manM	PTS IIC	SUN70634	Streptococcus canis	Dog	0.96	WP_003047765
68	15	sugar-operon	adaD	PTS IID	SUN70635	Streptococcus canis	Dog	0.97	WP_125074943
69	15	sugar-operon	manL	PTS IIB	SUN70636	Streptococcus canis	Dog	0.8	WP_099983016
70	16		malR	transcriptional regulator	SUN70085	Streptococcus canis	Dog	0.86	WP_125074582
71	17		DUF-domain	hypothetical protein	SUN71830	Streptococcus canis	Dog	0.85	WP_003045499
72	18			putative kinase	SUN70088	Streptococcus porcinus	Pig	0.65	WP_00308434
73	19		membrane protein	hypothetical protein	SUN71840	Streptococcus suis	Pig	0.57	WP_125265452
